# Supplementary material for: Specific Expression of DR5 Promoter in Rice Roots Using a tCUP Derived Promoter-Reporter System
Source: PLoS One. 2014 Jan 22;9(1):e87008. doi: 10.1371/journal.pone.0087008 (PMC3899362; doi:10.1371/journal.pone.0087008)
Supplement: Table S2 — Sequences of spacer, 35S, Nos and tCUP1 promoters. (XLS) [file pone.0087008.s002.xls]

## Sheet: Sheet1
Table S2: Sequences of spacer, 35S, Nos and tCUP1 promoters
Name	Length	Sequence
spacer	254bp	tgctccaccatgttggcaagctgctctagccaatacgcaaaccgcctctccccgcgcgttggccgattcattaatgcagc
		tggcacgacaggtttcccgactggaaagcgggcagtgagcgcaacgcaattaatgtgagttagctcactcattaggcacc
		ccaggctttacactttatgcttccggctcgtatgttgtgtggaattgtgagcggataacaatttcacacaggaaacagct
		atgaccatgattac
35S	848bp	ggtccccagattagccttttcaatttcagaaagaatgctaacccacagatggttagagaggcttacgcagcaggtctcat
		caagacgatctacccgagcaataatctccaggaaatcaaataccttcccaagaaggttaaagatgcagtcaaaagattca
		ggactaactgcatcaagaacacagagaaagatatatttctcaagatcagaagtactattccagtatggacgattcaaggc
		ttgcttcacaaaccaaggcaagtaatagagattggagtctctaaaaaggtagttcccactgaatcaaaggccatggagtc
		aaagattcaaatagaggacctaacagaactcgccgtaaagactggcgaacagttcatacagagtctcttacgactcaatg
		acaagaagaaaatcttcgtcaacatggtggagcacgacacacttgtctactccaaaaatatcaaagatacagtctcagaa
		gaccaaagggcaattgagacttttcaacaaagggtaatatccggaaacctcctcggattccattgcccagctatctgtca
		ctttattgtgaagatagtggaaaaggaaggtggctcctacaaatgccatcattgcgataaaggaaaggccatcgttgaag
		atgcctctgccgacagtggtcccaaagatggacccccacccacgaggagcatcgtggaaaaagaagacgttccaaccacg
		tcttcaaagcaagtggattgatgtgatatctccactgacgtaagggatgacgcacaatcccactatccttcgcaagaccc
		ttcctctatataaggaagttcatttcatttggagagaacacgggggac
Nos	307bp	gatcatgagcggagaattaagggagtcacgttatgacccccgccgatgacgcgggacaagccgttttacgtttggaactg
		acagaaccgcaacgttgaaggagccactcagccgcgggtttctggagtttaatgagctaagcacatacgtcagaaaccat
		tattgcgcgttcaaaagtcgcctaaggtcactatcagctagcaaatatttcttgtcaaaaatgctccactgacgttccat
		aaattcccctcggtatccaattagagtctcatattcactctcaatccaaataatctgcaccggatct
tCUP1	519bp	atcttctgcaagcatctctatttcctgaaggtctaacctcgaagatttaagatttaattacgtttataattacaaaattg
		attctagtatctttaatttaatgcttatacattattaattaatttagtactttcaatttgttttcagaaattattttact
		attttttataaaataaaagggagaaaatggctatttaaatactagcctattttatttcaattttagcttaaaatcagccc
		caattagccccaatttcaaattcaaatggtccagcccaattcctaaataacccacccctaacccgcccggtttccccttt
		tgatccaggccgttgatcattttgatcaacgcccagaatttccccttttccttttttaattcccaaacacccctaactct
		atcccatttctcaccaaccgccacatatgaatcctcttatctctcaaactctctcgaaccttcccctaaccctagcagcc
		tctcatcatcctcacctcaaaacccaccggccaccatgg
