# Supplementary material for: Specific Expression of DR5 Promoter in Rice Roots Using a tCUP Derived Promoter-Reporter System
Source: PLoS One. 2014 Jan 22;9(1):e87008. doi: 10.1371/journal.pone.0087008 (PMC3899362; doi:10.1371/journal.pone.0087008)
Supplement: Table S3 — Vector sequence of a3-DR5. (XLS) [file pone.0087008.s003.xls]

## Sheet: Sheet1
Table S3: Vector sequence of a3-DR5
LOCUS a3-DR5 10843 bp DNA circular
FEATURES Location/Qualifiers
misc_feature 38..63
/vntifkey="21"
/label=T-BORDER\(R)
/note="T-DNA repeat"
misc_feature complement(1104..2104)
/vntifkey="21"
/label=pVS1\sta
misc_feature 6297..6322
/vntifkey="21"
/label=T\BORDER\(L)
/note="Left border repeat from C58 T-DNA"
rep_origin complement(4507..4787)
/vntifkey="33"
/label=pBR322\ori
misc_feature complement(4107..4367)
/vntifkey="21"
/label=pBR322\bom
CDS complement(5081..5872)
/vntifkey="4"
/label=Kan(R)
rep_origin complement(2697..3697)
/vntifkey="33"
/label=pVS1\rep
misc_feature 6951..7976
/vntifkey="21"
/label=HPT-CDS
terminator 8003..8201
/vntifkey="43"
/label=T35S
misc_feature 8491..10543
/vntifkey="21"
/label=GUSplus
terminator 10559..10811
/vntifkey="43"
/label=Tnos
misc_structure 8202..8223
/vntifkey="88"
/label=MCS
promoter 6424..6942
/vntifkey="29"
/label=tCUP1\promoter
promoter 8224..8490
/vntifkey="29"
/label=DR5\promoter
BASE COUNT 2610 a 2938 c 2844 g 2451 t
ORIGIN
1 aattaaacta tcagtgtttg acaggatata ttggcgggta aacctaagag aaaagagcgt
61 ttattagaat aacggatatt taaaagggcg tgaaaaggtt tatccgttcg tccatttgta
121 tgtgcatgcc aaccacaggg ttcccctcgg gatcaaagta ctttgatcca acccctccgc
181 tgctatagtg cagtcggctt ctgacgttca gtgcagccgt cttctgaaaa cgacatgtcg
241 cacaagtcct aagttacgcg acaggctgcc gccctgccct tttcctggcg ttttcttgtc
301 gcgtgtttta gtcgcataaa gtagaatact tgcgactaga accggagaca ttacgccatg
361 aacaagagcg ccgccgctgg cctgctgggc tatgcccgcg tcagcaccga cgaccaggac
421 ttgaccaacc aacgggccga actgcacgcg gccggctgca ccaagctgtt ttccgagaag
481 atcaccggca ccaggcgcga ccgcccggag ctggccagga tgcttgacca cctacgccct
541 ggcgacgttg tgacagtgac caggctagac cgcctggccc gcagcacccg cgacctactg
601 gacattgccg agcgcatcca ggaggccggc gcgggcctgc gtagcctggc agagccgtgg
661 gccgacacca ccacgccggc cggccgcatg gtgttgaccg tgttcgccgg cattgccgag
721 ttcgagcgtt ccctaatcat cgaccgcacc cggagcgggc gcgaggccgc caaggcccga
781 ggcgtgaagt ttggcccccg ccctaccctc accccggcac agatcgcgca cgcccgcgag
841 ctgatcgacc aggaaggccg caccgtgaaa gaggcggctg cactgcttgg cgtgcatcgc
901 tcgaccctgt accgcgcact tgagcgcagc gaggaagtga cgcccaccga ggccaggcgg
961 cgcggtgcct tccgtgagga cgcattgacc gaggccgacg ccctggcggc cgccgagaat
1021 gaacgccaag aggaacaagc atgaaaccgc accaggacgg ccaggacgaa ccgtttttca
1081 ttaccgaaga gatcgaggcg gagatgatcg cggccgggta cgtgttcgag ccgcccgcgc
1141 acgtctcaac cgtgcggctg catgaaatcc tggccggttt gtctgatgcc aagctggcgg
1201 cctggccggc cagcttggcc gctgaagaaa ccgagcgccg ccgtctaaaa aggtgatgtg
1261 tatttgagta aaacagcttg cgtcatgcgg tcgctgcgta tatgatgcga tgagtaaata
1321 aacaaatacg caaggggaac gcatgaaggt tatcgctgta cttaaccaga aaggcgggtc
1381 aggcaagacg accatcgcaa cccatctagc ccgcgccctg caactcgccg gggccgatgt
1441 tctgttagtc gattccgatc cccagggcag tgcccgcgat tgggcggccg tgcgggaaga
1501 tcaaccgcta accgttgtcg gcatcgaccg cccgacgatt gaccgcgacg tgaaggccat
1561 cggccggcgc gacttcgtag tgatcgacgg agcgccccag gcggcggact tggctgtgtc
1621 cgcgatcaag gcagccgact tcgtgctgat tccggtgcag ccaagccctt acgacatatg
1681 ggccaccgcc gacctggtgg agctggttaa gcagcgcatt gaggtcacgg atggaaggct
1741 acaagcggcc tttgtcgtgt cgcgggcgat caaaggcacg cgcatcggcg gtgaggttgc
1801 cgaggcgctg gccgggtacg agctgcccat tcttgagtcc cgtatcacgc agcgcgtgag
1861 ctacccaggc actgccgccg ccggcacaac cgttcttgaa tcagaacccg agggcgacgc
1921 tgcccgcgag gtccaggcgc tggccgctga aattaaatca aaactcattt gagttaatga
1981 ggtaaagaga aaatgagcaa aagcacaaac acgctaagtg ccggccgtcc gagcgcacgc
2041 agcagcaagg ctgcaacgtt ggccagcctg gcagacacgc cagccatgaa gcgggtcaac
2101 tttcagttgc cggcggagga tcacaccaag ctgaagatgt acgcggtacg ccaaggcaag
2161 accattaccg agctgctatc tgaatacatc gcgcagctac cagagtaaat gagcaaatga
2221 ataaatgagt agatgaattt tagcggctaa aggaggcggc atggaaaatc aagaacaacc
2281 aggcaccgac gccgtggaat gccccatgtg tggaggaacg ggcggttggc caggcgtaag
2341 cggctgggtt gtctgccggc cctgcaatgg cactggaacc cccaagcccg aggaatcggc
2401 gtgacggtcg caaaccatcc ggcccggtac aaatcggcgc ggcgctgggt gatgacctgg
2461 tggagaagtt gaaggccgcg caggccgccc agcggcaacg catcgaggca gaagcacgcc
2521 ccggtgaatc gtggcaagcg gccgctgatc gaatccgcaa agaatcccgg caaccgccgg
2581 cagccggtgc gccgtcgatt aggaagccgc ccaagggcga cgagcaacca gattttttcg
2641 ttccgatgct ctatgacgtg ggcacccgcg atagtcgcag catcatggac gtggccgttt
2701 tccgtctgtc gaagcgtgac cgacgagctg gcgaggtgat ccgctacgag cttccagacg
2761 ggcacgtaga ggtttccgca gggccggccg gcatggccag tgtgtgggat tacgacctgg
2821 tactgatggc ggtttcccat ctaaccgaat ccatgaaccg ataccgggaa gggaagggag
2881 acaagcccgg ccgcgtgttc cgtccacacg ttgcggacgt actcaagttc tgccggcgag
2941 ccgatggcgg aaagcagaaa gacgacctgg tagaaacctg cattcggtta aacaccacgc
3001 acgttgccat gcagcgtacg aagaaggcca agaacggccg cctggtgacg gtatccgagg
3061 gtgaagcctt gattagccgc tacaagatcg taaagagcga aaccgggcgg ccggagtaca
3121 tcgagatcga gctagctgat tggatgtacc gcgagatcac agaaggcaag aacccggacg
3181 tgctgacggt tcaccccgat tactttttga tcgatcccgg catcggccgt tttctctacc
3241 gcctggcacg ccgcgccgca ggcaaggcag aagccagatg gttgttcaag acgatctacg
3301 aacgcagtgg cagcgccgga gagttcaaga agttctgttt caccgtgcgc aagctgatcg
3361 ggtcaaatga cctgccggag tacgatttga aggaggaggc ggggcaggct ggcccgatcc
3421 tagtcatgcg ctaccgcaac ctgatcgagg gcgaagcatc cgccggttcc taatgtacgg
3481 agcagatgct agggcaaatt gccctagcag gggaaaaagg tcgaaaaggt ctctttcctg
3541 tggatagcac gtacattggg aacccaaagc cgtacattgg gaaccggaac ccgtacattg
3601 ggaacccaaa gccgtacatt gggaaccggt cacacatgta agtgactgat ataaaagaga
3661 aaaaaggcga tttttccgcc taaaactctt taaaacttat taaaactctt aaaacccgcc
3721 tggcctgtgc ataactgtct ggccagcgca cagccgaaga gctgcaaaaa gcgcctaccc
3781 ttcggtcgct gcgctcccta cgccccgccg cttcgcgtcg gcctatcgcg gccgctggcc
3841 gctcaaaaat ggctggccta cggccaggca atctaccagg gcgcggacaa gccgcgccgt
3901 cgccactcga ccgccggcgc ccacatcaag gcaccctgcc tcgcgcgttt cggtgatgac
3961 ggtgaaaacc tctgacacat gcagctcccg gagacggtca cagcttgtct gtaagcggat
4021 gccgggagca gacaagcccg tcagggcgcg tcagcgggtg ttggcgggtg tcggggcgca
4081 gccatgaccc agtcacgtag cgatagcgga gtgtatactg gcttaactat gcggcatcag
4141 agcagattgt actgagagtg caccatatgc ggtgtgaaat accgcacaga tgcgtaagga
4201 gaaaataccg catcaggcgc tcttccgctt cctcgctcac tgactcgctg cgctcggtcg
4261 ttcggctgcg gcgagcggta tcagctcact caaaggcggt aatacggtta tccacagaat
4321 caggggataa cgcaggaaag aacatgtgag caaaaggcca gcaaaaggcc aggaaccgta
4381 aaaaggccgc gttgctggcg tttttccata ggctccgccc ccctgacgag catcacaaaa
4441 atcgacgctc aagtcagagg tggcgaaacc cgacaggact ataaagatac caggcgtttc
4501 cccctggaag ctccctcgtg cgctctcctg ttccgaccct gccgcttacc ggatacctgt
4561 ccgcctttct cccttcggga agcgtggcgc tttctcatag ctcacgctgt aggtatctca
4621 gttcggtgta ggtcgttcgc tccaagctgg gctgtgtgca cgaacccccc gttcagcccg
4681 accgctgcgc cttatccggt aactatcgtc ttgagtccaa cccggtaaga cacgacttat
4741 cgccactggc agcagccact ggtaacagga ttagcagagc gaggtatgta ggcggtgcta
4801 cagagttctt gaagtggtgg cctaactacg gctacactag aaggacagta tttggtatct
4861 gcgctctgct gaagccagtt accttcggaa aaagagttgg tagctcttga tccggcaaac
4921 aaaccaccgc tggtagcggt ggtttttttg tttgcaagca gcagattacg cgcagaaaaa
4981 aaggatctca agaagatcct ttgatctttt ctacggggtc tgacgctcag tggaacgaaa
5041 actcacgtta agggattttg gtcatgcatt ctaggtacta aaacaattca tccagtaaaa
5101 tataatattt tattttctcc caatcaggct tgatccccag taagtcaaaa aatagctcga
5161 catactgttc ttccccgata tcctccctga tcgaccggac gcagaaggca atgtcatacc
5221 acttgtccgc cctgccgctt ctcccaagat caataaagcc acttactttg ccatctttca
5281 caaagatgtt gctgtctccc aggtcgccgt gggaaaagac aagttcctct tcgggctttt
5341 ccgtctttaa aaaatcatac agctcgcgcg gatctttaaa tggagtgtct tcttcccagt
5401 tttcgcaatc cacatcggcc agatcgttat tcagtaagta atccaattcg gctaagcggc
5461 tgtctaagct attcgtatag ggacaatccg atatgtcgat ggagtgaaag agcctgatgc
5521 actccgcata cagctcgata atcttttcag ggctttgttc atcttcatac tcttccgagc
5581 aaaggacgcc atcggcctca ctcatgagca gattgctcca gccatcatgc cgttcaaagt
5641 gcaggacctt tggaacaggc agctttcctt ccagccatag catcatgtcc ttttcccgtt
5701 ccacatcata ggtggtccct ttataccggc tgtccgtcat ttttaaatat aggttttcat
5761 tttctcccac cagcttatat accttagcag gagacattcc ttccgtatct tttacgcagc
5821 ggtatttttc gatcagtttt ttcaattccg gtgatattct cattttagcc atttattatt
5881 tccttcctct tttctacagt atttaaagat accccaagaa gctaattata acaagacgaa
5941 ctccaattca ctgttccttg cattctaaaa ccttaaatac cagaaaacag ctttttcaaa
6001 gttgttttca aagttggcgt ataacatagt atcgacggag ccgattttga aaccgcggtg
6061 atcacaggca gcaacgctct gtcatcgtta caatcaacat gctaccctcc gcgagatcat
6121 ccgtgtttca aacccggcag cttagttgcc gttcttccga atagcatcgg taacatgagc
6181 aaagtctgcc gccttacaac ggctctcccg ctgacgccgt cccggactga tgggctgcct
6241 gtatcgagtg gtgattttgt gccgagctgc cggtcgggga gctgttggct ggctggtggc
6301 aggatatatt gtggtgtaaa caaattgacg cttagacaac ttaataacac attgcggacg
6361 tttttaatgt actgaattaa cgccgaatta attcctaggc caccatgttg ggcccggcgc
6421 gccatcttct gcaagcatct ctatttcctg aaggtctaac ctcgaagatt taagatttaa
6481 ttacgtttat aattacaaaa ttgattctag tatctttaat ttaatgctta tacattatta
6541 attaatttag tactttcaat ttgttttcag aaattatttt actatttttt ataaaataaa
6601 agggagaaaa tggctattta aatactagcc tattttattt caattttagc ttaaaatcag
6661 ccccaattag ccccaatttc aaattcaaat ggtccagccc aattcctaaa taacccaccc
6721 ctaacccgcc cggtttcccc ttttgatcca ggccgttgat cattttgatc aacgcccaga
6781 atttcccctt ttcctttttt aattcccaaa cacccctaac tctatcccat ttctcaccaa
6841 ccgccacata tgaatcctct tatctctcaa actctctcga accttcccct aaccctagca
6901 gcctctcatc atcctcacct caaaacccac cggccaccat ggggcgcgcc atgaaaaagc
6961 ctgaactcac cgcgacgtct gtcgagaagt ttctgatcga aaagttcgac agcgtctccg
7021 acctgatgca gctctcggag ggcgaagaat ctcgtgcttt cagcttcgat gtaggagggc
7081 gtggatatgt cctgcgggta aatagctgcg ccgatggttt ctacaaagat cgttatgttt
7141 atcggcactt tgcatcggcc gcgctcccga ttccggaagt gcttgacatt ggggagttta
7201 gcgagagcct gacctattgc atctcccgcc gttcacaggg tgtcacgttg caagacctgc
7261 ctgaaaccga actgcccgct gttctacaac cggtcgcgga ggctatggat gcgatcgctg
7321 cggccgatct tagccagacg agcgggttcg gcccattcgg accgcaagga atcggtcaat
7381 acactacatg gcgtgatttc atatgcgcga ttgctgatcc ccatgtgtat cactggcaaa
7441 ctgtgatgga cgacaccgtc agtgcgtccg tcgcgcaggc tctcgatgag ctgatgcttt
7501 gggccgagga ctgccccgaa gtccggcacc tcgtgcacgc ggatttcggc tccaacaatg
7561 tcctgacgga caatggccgc ataacagcgg tcattgactg gagcgaggcg atgttcgggg
7621 attcccaata cgaggtcgcc aacatcttct tctggaggcc gtggttggct tgtatggagc
7681 agcagacgcg ctacttcgag cggaggcatc cggagcttgc aggatcgcca cgactccggg
7741 cgtatatgct ccgcattggt cttgaccaac tctatcagag cttggttgac ggcaatttcg
7801 atgatgcagc ttgggcgcag ggtcgatgcg acgcaatcgt ccgatccgga gccgggactg
7861 tcgggcgtac acaaatcgcc cgcagaagcg cggccgtctg gaccgatggc tgtgtagaag
7921 tactcgccga tagtggaaac cgacgcccca gcactcgtcc gagggcaaag aaatagagta
7981 gatgccgacc gggatctgtc gatcgacaag ctcgagtttc tccataataa tgtgtgagta
8041 gttcccagat aagggaatta gggttcctat agggtttcgc tcatgtgttg agcatataag
8101 aaacccttag tatgtatttg tatttgtaaa atacttctat caataaaatt tctaattcct
8161 aaaaccaaaa tccagtacta aaatccagat cccccgaatt agagctcccg gggatcctct
8221 agagtcgacg gtatcgcagc ccccttttgt ctcccttttg tctccctttt gtctcccttt
8281 tgtctccctt ttgtctccct tttgtctccc ttttgtctcc ctgggcaggc ctcgataagc
8341 ttgatatcga attaattcct gcagccccgc aagacccttc ctctatataa ggaagttcat
8401 ttcatttgga gaggtatttt tacaacaatt accaacaaca acaaacaaca aacaacatta
8461 caattactat ttacattaca gggaggtacc atggtagatc tgagggtaaa tttctagttt
8521 ttctccttca ttttcttggt taggaccctt ttctcttttt atttttttga gctttgatct
8581 ttctttaaac tgatctattt tttaattgat tggttatggt gtaaatatta catagcttta
8641 actgataatc tgattacttt atttcgtgtg tctatgatga tgatgatagt tacagaaccg
8701 acgaactagt ctgtacccga tcaacaccga gacccgtggc gtcttcgacc tcaatggcgt
8761 ctggaacttc aagctggact acgggaaagg actggaagag aagtggtacg aaagcaagct
8821 gaccgacact attagtatgg ccgtcccaag cagttacaat gacattggcg tgaccaagga
8881 aatccgcaac catatcggat atgtctggta cgaacgtgag ttcacggtgc cggcctatct
8941 gaaggatcag cgtatcgtgc tccgcttcgg ctctgcaact cacaaagcaa ttgtctatgt
9001 caatggtgag ctggtcgtgg agcacaaggg cggattcctg ccattcgaag cggaaatcaa
9061 caactcgctg cgtgatggca tgaatcgcgt caccgtcgcc gtggacaaca tcctcgacga
9121 tagcaccctc ccggtggggc tgtacagcga gcgccacgaa gagggcctcg gaaaagtcat
9181 tcgtaacaag ccgaacttcg acttcttcaa ctatgcaggc ctgcaccgtc cggtgaaaat
9241 ctacacgacc ccgtttacgt acgtcgagga catctcggtt gtgaccgact tcaatggccc
9301 aaccgggact gtgacctata cggtggactt tcaaggcaaa gccgagaccg tgaaagtgtc
9361 ggtcgtggat gaggaaggca aagtggtcgc aagcaccgag ggcctgagcg gtaacgtgga
9421 gattccgaat gtcatcctct gggaaccact gaacacgtat ctctaccaga tcaaagtgga
9481 actggtgaac gacggactga ccatcgatgt ctatgaagag ccgttcggcg tgcggaccgt
9541 ggaagtcaac gacggcaagt tcctcatcaa caacaaaccg ttctacttca agggctttgg
9601 caaacatgag gacactccta tcaacggccg tggctttaac gaagcgagca atgtgatgga
9661 tttcaatatc ctcaaatgga tcggcgccaa cagcttccgg accgcacact atccgtactc
9721 tgaagagttg atgcgtcttg cggatcgcga gggtctggtc gtgatcgacg agactccggc
9781 agttggcgtg cacctcaact tcatggccac cacgggactc ggcgaaggca gcgagcgcgt
9841 cagtacctgg gagaagattc ggacgtttga gcaccatcaa gacgttctcc gtgaactggt
9901 gtctcgtgac aagaaccatc caagcgtcgt gatgtggagc atcgccaacg aggcggcgac
9961 tgaggaagag ggcgcgtacg agtacttcaa gccgttggtg gagctgacca aggaactcga
10021 cccacagaag cgtccggtca cgatcgtgct gtttgtgatg gctaccccgg agacggacaa
10081 agtcgccgaa ctgattgacg tcatcgcgct caatcgctat aacggatggt acttcgatgg
10141 cggtgatctc gaagcggcca aagtccatct ccgccaggaa tttcacgcgt ggaacaagcg
10201 ttgcccagga aagccgatca tgatcactga gtacggcgca gacaccgttg cgggctttca
10261 cgacattgat ccagtgatgt tcaccgagga atatcaagtc gagtactacc aggcgaacca
10321 cgtcgtgttc gatgagtttg agaacttcgt gggtgagcaa gcgtggaact tcgcggactt
10381 cgcgacctct cagggcgtga tgcgcgtcca aggaaacaag aagggcgtgt tcactcgtga
10441 ccgcaagccg aagctcgccg cgcacgtctt tcgcgagcgc tggaccaaca ttccagattt
10501 cggctacaag aacgctagcc atcaccatca ccatcacgtg tgagcgaatt tccccgatcg
10561 ttcaaacatt tggcaataaa gtttcttaag attgaatcct gttgccggtc ttgcgatgat
10621 tatcatataa tttctgttga attacgttaa gcatgtaata attaacatgt aatgcatgac
10681 gttatttatg agatgggttt ttatgattag agtcccgcaa ttatacattt aatacgcgat
10741 agaaaacaaa atatagcgcg caaactagga taaattatcg cgcgcggtgt catctatgtt
10801 actagatcgg gaagctttaa gaggagtcca ccatggtaga tct
//
